# Supplementary material for: Stage-Specific Role of Amelx Activation in Stepwise Ameloblast Induction from Mouse Induced Pluripotent Stem Cells
Source: Int J Mol Sci. 2021 Jul 3;22(13):7195. doi: 10.3390/ijms22137195 (PMC8268366; doi:10.3390/ijms22137195)
Supplement: Supplementary file 1 [file ijms-22-07195-s001.zip]

Archive with 1 entries (1 files):
- ijms-1275887-SI.pdf
